# Supplementary material for: Combined application of BNLF2b antibody with VCA-IgA, Rta-IgG, and Zta-IgA in nasopharyngeal carcinoma screening in the Guangxi region
Source: PLoS One. 2025 Sep 22;20(9):e0332606. doi: 10.1371/journal.pone.0332606 (PMC12453175; doi:10.1371/journal.pone.0332606)
Supplement: S1 File — (XLSX) [file pone.0332606.s001.xlsx]

## Sheet: S1
ID	Rta	VCA	Zta	P85	是否患病
1	0.78	2.63	7.82	292683	1
2	0.02	6.43	6.17	897814	1
3	4.89	7.35	5.64	2433873	1
4	1.16	0.14	5.33	2502222	1
5	0.41	2.02	4.8	115567	1
6	2.11	0.75	4.53	1511211	1
7	0.35	0.14	4.4	1419886	1
8	3.16	6.5	4.18	1533319	1
9	1.81	7.79	3.81	296200	1
10	0.41	0.14	3.76	1027884	1
11	9.92	9.61	3.6	475504	1
12	3.11	8.05	3.37	32716	1
13	0.31	0.14	3.33	509518	1
14	0.18	1.25	3.29	268823	1
15	6.58	7.44	3.2	1309946	1
16	0.45	1.53	3.18	2241028	1
17	4.69	0.68	3.17	1671730	1
18	0.1	0.15	3.15	1291089	1
19	0.24	0.68	3.09	209	1
20	11.66	9.58	0.13	618977	1
21	0.22	0.51	3.04	2667494	1
22	10.49	7.91	3.03	977806	1
23	2.25	1.26	2.95	187777	1
24	0.41	0.51	2.87	1068130	1
25	0.22	5.75	0.51	155136	1
26	3.02	3.85	2.83	1967445	1
27	0.14	3.87	2.76	49628	1
28	13.68	8.63	2.75	3259902	1
29	12.2	6.77	2.68	643995	1
30	2.14	0.99	2.61	1893628	1
31	7.06	6.92	2.56	12757	1
32	3.7	8.49	2.54	469071	1
33	1.61	9.46	2.31	2189963	1
34	8.92	7.15	0.44	100579	1
35	4.88	7.73	0.79	771708	1
36	0.73	4.56	2.08	309651	1
37	1.29	0.81	2.06	71346	1
38	0.75	5.23	0.32	46464	1
39	7.95	7.06	1.88	1446331	1
40	0.44	0.31	1.88	3067075	1
41	12.34	8.18	0.81	1013495	1
42	0.79	0.15	1.7	1848875	1
43	0.38	0.55	1.64	962401	1
44	10.96	8.35	1.63	1144174	1
45	1.53	8.95	1.52	110237	1
46	0.28	5.18	0.75	66054	1
47	1.92	0.15	1.46	2737991	1
48	2.31	8.29	1.44	9594	1
49	0.22	7.13	1.37	4741927	1
50	10.74	8.07	1.35	467090	1
51	0.39	5.56	0.68	1422881	1
52	10.85	8.47	1.34	60896	1
53	0.51	4.81	0.22	1446331	1
54	5.29	9.47	1.24	3067075	1
55	2.12	6.89	1.22	1013495	1
56	3.79	7.99	0.51	1848875	1
57	6.09	0.06	1.21	962401	1
58	3.02	3.03	0.06	1144174	1
59	0.37	6.83	1.12	110237	1
60	1.48	9.4	1.11	66054	1
61	0.29	4.54	1.11	309651	1
62	0.77	2.99	1.1	71346	1
63	1.73	8.41	1.09	46464	1
64	0.46	7.94	1.09	361	1
65	7.06	8.26	1.05	335	1
66	0.49	0.95	1	355	1
67	0.77	4.91	0.99	2241028	1
68	3.27	3.01	0.98	1671730	1
69	2.05	3.91	0.94	296	1
70	6.59	0.06	0.92	292683	1
71	1.1	7.84	0.92	897814	1
72	13.85	7.82	0.91	2433873	1
73	0.22	0.32	0.89	2502222	1
74	2.79	3.06	0.81	115567	1
75	2.48	0.13	0.8	1511211	1
76	0.29	9.07	0.79	1419886	1
77	5.14	7.83	0.76	1533319	1
78	1.47	5.55	0.75	193	1
79	0.29	0.36	0.71	296200	1
80	1.26	6.85	0.7	1511211	1
81	0.75	0.28	0.64	1419886	1
82	0.77	8.76	0.62	1785	1
83	3.48	4.23	0.59	3259902	1
84	9.37	4.44	0.56	643995	1
85	7.65	7.93	0.5	1893628	1
86	8.8	1.93	0.48	12757	1
87	0.29	0.18	0.45	469071	1
88	0.81	5.09	0.43	2189963	1
89	0.29	3.75	0.43	100579	1
90	12.56	8.05	0.4	771708	1
91	1.9	7	0.39	100579	1
92	0.77	0.05	0.37	512	1
93	1.99	7.19	0.36	1446331	1
94	11.46	5.9	0.32	3067075	1
95	0.77	1.95	0.27	1013495	1
96	5.47	7.34	0.25	1848875	1
97	15.05	6.33	0.25	962401	1
98	3.69	2.6	0.17	1144174	1
99	0.29	10.63	0.14	110237	1
100	0.29	6.85	0.1	66054	1
101	0.72	2.89	0.15	213	0
102	0.59	2.23	0.62	239	0
103	0.53	1.45	0.08	223	0
104	0.74	1.27	0.3	315	0
105	0.28	1.1	0.1	185	0
106	0.34	0.92	0.12	188	0
107	1.04	0.91	0.17	191	0
108	0.59	0.9	0.38	296	0
109	0.52	0.8	1.52	261	0
110	0.23	0.77	0.08	276	0
111	0.41	0.68	0.25	288	0
112	3.05	0.67	3.01	339	0
113	3.26	0.52	2.68	297	0
114	1.25	0.52	0.6	243	0
115	0.56	0.51	0.63	349	0
116	0.37	0.47	1.33	342	0
117	0.29	0.45	0.06	278	0
118	0.28	0.41	0.53	316	0
119	0.35	0.38	0.24	317	0
120	0.28	0.38	0.17	488	0
121	0.86	0.37	0.69	350	0
122	0.63	0.37	0.04	339	0
123	0.42	0.35	0.1	320	0
124	0.42	0.35	0.1	334	0
125	0.51	0.33	1.22	361	0
126	0.28	0.32	1.31	335	0
127	0.64	0.31	1.2	355	0
128	0.25	0.27	0.94	398	0
129	0.34	0.25	0.61	413	0
130	0.16	0.24	0.66	345	0
131	0.69	0.23	0.36	312	0
132	0.17	0.23	0.05	339	0
133	0.5	0.22	0.19	320	0
134	0.21	0.21	0.3	334	0
135	0.19	0.21	0.45	361	0
136	0.5	0.19	0.03	335	0
137	0.5	0.19	0.03	355	0
138	0.31	0.19	0.91	398	0
139	0.26	0.18	0.57	413	0
140	0.55	0.17	0.22	345	0
141	0.42	0.17	0.03	312	0
142	0.6	0.15	0.48	339	0
143	0.6	0.15	0.48	320	0
144	0.11	0.14	3.18	334	0
145	0.11	0.14	3.18	361	0
146	0.52	0.13	0.33	335	0
147	0.43	0.13	0.32	355	0
148	0.43	0.13	0.32	398	0
149	0.42	0.13	0.1	413	0
150	0.37	0.13	1.45	345	0
151	0.23	0.13	0.01	312	0
152	0.19	0.13	0.02	213	0
153	0.15	0.13	0.8	239	0
154	0.22	0.12	0.09	223	0
155	0.34	0.11	0.14	315	0
156	0.34	0.11	0.14	185	0
157	0.32	0.11	0.17	188	0
158	0.27	0.11	0.05	191	0
159	0.2	0.11	0.34	296	0
160	0.12	0.11	0.23	261	0
161	0.12	0.11	0.11	276	0
162	0.61	0.1	0.17	288	0
163	0.19	0.1	0.18	339	0
164	0.14	0.1	0.08	126639	0
165	0.21	0.09	0.14	243	0
166	0.18	0.09	1.06	349	0
167	0.13	0.09	0.03	342	0
168	0.13	0.09	0.03	278	0
169	0.12	0.09	0.04	316	0
170	0.12	0.09	0.04	317	0
171	0.11	0.09	0.02	488	0
172	0.39	0.08	0.91	350	0
173	0.15	0.08	0.03	243	0
174	0.25	0.07	0.06	349	0
175	0.2	0.07	0.83	342	0
176	0.19	0.07	0.05	278	0
177	0.23	0.06	0.01	316	0
178	0.17	0.06	0.27	317	0
179	0.35	0.05	0.01	488	0
180	0.24	0.05	0.01	350	0
181	0.21	0.05	0.02	243	0
182	0.2	0.05	0.01	349	0
183	0.15	0.05	0.25	342	0
184	0.1	0.05	0.03	278	0
185	0.08	0.05	0.03	316	0
186	0.37	0.04	0.88	317	0
187	0.33	0.04	1.49	488	0
188	0.18	0.04	0.42	350	0
189	0.94	0.11	0.1	243	0
190	0.3	0.11	0.06	349	0
191	0.18	0.11	0.34	342	0
192	0.46	0.05	0.61	278	0
193	0.33	0.05	0.16	316	0
194	0.12	0.05	2.57	317	0
195	0.25	0.04	0.04	488	0
196	0.16	0.04	0.07	350	0
197	0.09	0.04	0.21	278	0
198	1.15	0.03	0.17	316	0
199	0.19	0.03	0.31	317	0
200	0.1	0.03	0.21	488	0
